# Supplementary material for: Evidence of Borrelia theileri in Wild and Domestic Animals in the Kafue Ecosystem of Zambia
Source: Microorganisms. 2021 Nov 22;9(11):2405. doi: 10.3390/microorganisms9112405 (PMC8624021; doi:10.3390/microorganisms9112405)
Supplement: Supplementary file 1 [file microorganisms-09-02405-s001.zip]

Archive with 1 entries (1 files):
- microorganisms-1474635-supplementary.pdf
